# Supplementary material for: Deterministic and Probabilistic Dietary Exposure Assessment to Deoxynivalenol in Spain and the Catalonia Region
Source: Toxins (Basel). 2022 Jul 20;14(7):506. doi: 10.3390/toxins14070506 (PMC9316368; doi:10.3390/toxins14070506)
Supplement: Supplementary file 1 [file toxins-14-00506-s001.zip]

Archive with 1 entries (1 files):
- toxins-1819913-supplementary.pdf
